# Supplementary material for: Influence of Nε-Lysine Acetylation on the Formation of Protein Aggregates and Antibiotic Persistence in E. coli
Source: Molecules. 2024 Jan 12;29(2):383. doi: 10.3390/molecules29020383 (PMC10819833; doi:10.3390/molecules29020383)
Supplement: Supplementary file 1 [file molecules-29-00383-s001.zip]

Archive with 1 entries (1 files):
- molecules-2810629-supplementary.pdf
